# Supplementary material for: The Goat (Capra hircus) Mammary Gland Mitochondrial Proteome: A Study on the Effect of Weight Loss Using Blue-Native PAGE and Two-Dimensional Gel Electrophoresis
Source: PLoS One. 2016 Mar 31;11(3):e0151599. doi: 10.1371/journal.pone.0151599 (PMC4816393; doi:10.1371/journal.pone.0151599)
Supplement: S1 Table — (XLSX) [file pone.0151599.s001.xlsx]

## Sheet: Folha1
	Supplementary table S1: Protein identification by nano-LC-MS/MS analysis
protein band #	protein name	gene identifier	protein score 1	accession number 2	species 3	Mr 4	ion score 5	peptide sequence 6
GC1	ATP synthase subunit alpha, mitochondrial	ATP5A1	1021	114402	Bos taurus	59.8	41	R.ELIIGDR.Q
							57	R.QMSLLLR.R
							31	K.LELAQYR.E
							39	R.VLSIGDGIAR.V
							54	K.AVDSLVPIGR.G
							29	R.VGLKAPGIIPR.I
							36	R.GYLDKLEPSK.I
							63	R.VVDALGNAIDGK.G
							49	R.FNDGTDEKKK.L
							30	R.ISVREPMQTGIK.A
							55	K.GIRPAINVGLSVSR.V
							39	K.TSIAIDTIINQKR.F
							44	R.EAYPGDVFYLHSR.L
							113	R.ILGADTSVDLEETGR.V
							52	R.TGAIVDVPVGEELLGR.V
							90	R.NVQAEEMVEFSSGLK.G
							37	R.DNGKHALIIYDDLSK.Q
							69	R.VVDALGNAIDGKGPIGSK.A
							57	K.GMSLNLEPDNVGVVVFGNDK.L
							36	K.FENAFLSHVISQHQALLSK.I
							73	K.QGQYSPMAIEEQVAVIYAGVR.G
							107	R.EVAAFAQFGSDLDAATQQLLSR.G
							34	K.GMSLNLEPDNVGVVVFGNDKLIK.E
							17	R.ILGADTSVDLEETGRVLSIGDGIAR.V
	ATP synthase subunit beta, mitochondrial 6	ATP5B	1002 a	114543 a	Bos taurusa	56.2 a	31	K.VLDSGAPIR.I a
			891 b	114562 b	Rattus norvegicusb	56.3 b	17	K.ADKLAEEHS.- a
							29	K.LVPLKETIK.G
							40	R.IMNVIGEPIDER.G
							38	K.AHGGYSVFAGVGER.T
							66	R.VALTGLTVAEYFR.D
							56	K.TVLIMELINNVAK.A
							56	K.VALVYGQMNEPPGAR.A
							63	R.LVLEVAQHLGESTVR.T
							69	R.IMDPNIVGSEHYDVAR.G
							71	R.DQEGQDVLLFIDNIFR.F
							23	K.VLDSGAPIRIPVGPETLGR.I a
							71	R.AIAELGIYPAVDPLDSTSR.I
							81	R.FLSQPFQVAEVFTGHLGK.L a
							87	R.EGNDLYHEMIESGVINLK.D
							71	R.IPSAVGYQPTLATDMGTMQER.I
							33	R.TREGNDLYHEMIESGVINLK.D
							47	K.SLQDIIAILGMDELSEEDKLTVSR.A
							23	K.GFQQILAGDYDHLPEQAFYMVGPIEEAVAK.A b
							14	K.KGSITSVQAIYVPADDLTDPAPATTFAHLDATTVLSR.A
	NADH-ubiquinone oxidoreductase 75 kDa subunit, mitochondrial	NDUFS1	619 a	128825 a	Bos taurusa	80.4 a	62	K.VGMQIPR.F
			396 b	75076411 b	Macaca fascicularisb	80.5 b	67	R.LTEPMVR.N a
							38	R.LSVAGNCR.M
							32	K.VMNILHR.I
							46	R.FCYHER.L
							58	K.VAVTPPGLAR.E
							34	R.YDHLGDSPK.I
							41	R.FEAPLFNAR.I a
							36	K.SATYVNTEGR.A
							36	R.LEEVSPNLVR.Y
							40	K.GWNILTNSEK a
							47	R.AVEDKNIGPLVK.T
							13	R.GNDMQVGTYIEK.M
							58	K.VALIGSPVDLTYR.Y
							55	R.NDGAAILAAVSNIAQK.I a
							40	K.AVTEGAHAVEEPSIC.- a
							53	K.GLLTHTTWEDALSR.V a
							71	R.FASEIAGVDDLGTTGR.G
							23	R.YDDVEGANYFQQASELSK.L a
							40	R.IASQVAALDLGYKPGVEAIR.K b
							69	R.ALSEIAGMTLPYDTLDQVR.N a
							30	K.LVNQQLLADPLVPPQLTIK.D
							46	R.ALSEIAGMTLPYDTLDQVR.N a
							40	R.KTESIDVMDAVGSNIVVSTR.T
							35	K.ILQDIASGSHPFSQVLQEAK.K a
							18	R.VDSDTLCTEEVFPTAGAGTDLR.S
							19	K.VALIGSPVDLTYRYDHLGDSPK.I
							31	K.DCFIVYQGHHGDVGAPIADVILPGAAYTEK.S a
							9	K.LVNQQLLADPLVPPQLTIKDFYMTDSISR.A
	Succinate dehydrogenase [ubiquinone] flavoprotein subunit, mitochondrial	SDHA	392 a	51338770 a	Bos taurusa	74.0 a	23	R.AFGGQSLK.F
			377 b	290463427 b	Sus scrofab	73.8 b	44	R.EDFKER.V
							52	R.SMTLEIR.E
							37	K.ISSLYGDLR.H a
							29	R.NTVIATGGYGR.T a
							61	R.TEDGKIYQR.A
							21	K.SMQSHAAVFR.V
							36	R.KHTLSYVDVK.T b
							57	R.VGSVLQEGCEK.I
							30	R.GEGGILINSQGER.F
							85	R.LGANSLLDLVVFGR.A
							69	R.GVIALCIEDGSIHR.I
							58	R.AAFGLSEAGFNTACVTK.L
							44	K.GSDWLGDQDAIHYMTEQAPASVVELENYGMPFSR.T
GC2	NADH-ubiquinone oxidoreductase 75 kDa subunit, mitochondrial	NDUFS1	1407 a	128825 a	Bos taurusa	80.4 a	56	K.VGMQIPR.F
			1016 b	81884209 b	Rattus norvegicusb	80.3 b	28	R.FAYDGLK.R
							41	K.VGMQIPR.F
							33	R.CIQCTR.C
							50	R.LTEPMVR.N
							39	R.LSVAGNCR.M
							64	K.VMNILHR.I
							51	R.FCYHER.L
							41	K.VAVTPPGLAR.E
							37	R.MCLVEIEK.A
							33	R.YDHLGDSPK.I
							32	R.TSSGVTGDWK.V a
							46	R.FEAPLFNAR.I
							36	K.SATYVNTEGR.A
							20	R.KSWLHNDLK.V
							37	R.LEEVSPNLVR.Y a
							38	K.VVAACAMPVMK.G
							39	K.DFYMTDSISR.A
							49	R.AVEDKNIGPLVK.T
							40	R.GNDMQVGTYIEK.M
							69	K.VALIGSPVDLTYR.Y
							39	R.NRLEEVSPNLVR.Y a
							62	R.NDGAAILAAVSNIAQK.I a
							36	K.AVTEGAHAVEEPSIC.- a
							54	K.GLLTHTTWEDALSR.V a
							54	R.FASEIAGVDDLGTTGR.G
							31	R.MHEDINEEWISDK.T
							94	R.MHEDINEEWISDKTR.F
							31	K.TESIDVMDAVGSNIVVSTR.T
							22	R.YDDVEGANYFQQASELSK.L a
							54	R.IASQVAALDLGYKPGVEAIR.K b
							86	R.ALSEIAGMTLPYDTLDQVR.N a
							28	K.LVNQQLLADPLVPPQLTIK.D a
							51	R.ALSEIAGMTLPYDTLDQVR.N a
							76	R.KTESIDVMDAVGSNIVVSTR.T
							34	K.ILQDIASGSHPFSQVLQEAK.K a
							102	R.VDSDTLCTEEVFPTAGAGTDLR.S a
							19	K.VALIGSPVDLTYRYDHLGDSPK.I
							55	K.DLLNRVDSDTLCTEEVFPTAGAGTDLR.S a
							48	K.DCFIVYQGHHGDVGAPIADVILPGAAYTEK.S
	ATP synthase subunit alpha, mitochondrial	ATP5A1	1091	114402	Bos taurus	59.8	41	R.ELIIGDR.Q
							51	R.QMSLLLR.R
							41	R.LTDADAMK.Y
							63	R.QMSLLLR.R
							35	R.LTDADAMK.Y
							31	K.LELAQYR.E
							37	R.VLSIGDGIAR.V
							49	K.AVDSLVPIGR.G
							31	R.FNDGTDEKK.K
							26	K.RFNDGTDEK.K
							48	R.VGLKAPGIIPR.I
							40	R.GYLDKLEPSK.I
							25	K.LIKEGDIVKR.T
							72	R.VVDALGNAIDGK.G
							55	R.FNDGTDEKKK.L
							53	K.HALIIYDDLSK.Q
							45	R.ISVREPMQTGIK.A
							39	K.TSIAIDTIINQKR.F
							19	R.GYLDKLEPSKITK.F
							17	K.LKEIVTNFLAGFEA.-
							45	R.EAYPGDVFYLHSR.L
							57	K.QVAGTMKLELAQYR.E
							58	R.TGAIVDVPVGEELLGR.V
							69	R.NVQAEEMVEFSSGLK.G
							46	R.DNGKHALIIYDDLSK.Q
							94	R.VVDALGNAIDGKGPIGSK.A
							27	K.RTGAIVDVPVGEELLGR.V
							61	K.GMSLNLEPDNVGVVVFGNDK.L
							59	K.FENAFLSHVISQHQALLSK.I
							62	K.QGQYSPMAIEEQVAVIYAGVR.G
							67	R.EVAAFAQFGSDLDAATQQLLSR.G
							23	K.GMSLNLEPDNVGVVVFGNDKLIK.E
	ATP synthase subunit beta, mitochondrial	ATP5B	1035	P00829	Bos taurus		31	K.VLDSGAPIR.I
							45	K.IGLFGGAGVGK.T
							30	K.LVPLKETIK.G
							64	R.TIAMDGTEGLVR.G
							31	R.IMNVIGEPIDER.G
							34	K.AHGGYSVFAGVGER.T
							62	R.FTQAGSEVSALLGR.I
							104	R.VALTGLTVAEYFR.D
							48	K.TVLIMELINNVAK.A
							56	K.VALVYGQMNEPPGAR.A
							67	R.LVLEVAQHLGESTVR.T
							65	R.IMNVIGEPIDERGPIK.T
							76	R.IMDPNIVGSEHYDVAR.G
							21	K.VLDSGAPIRIPVGPETLGR.I
							51	R.AIAELGIYPAVDPLDSTSR.I
							73	R.FLSQPFQVAEVFTGHLGK.L
							82	R.EGNDLYHEMIESGVINLK.D
							30	R.IPSAVGYQPTLATDMGTMQER.I
							27	R.TREGNDLYHEMIESGVINLK.D
	NADH dehydrogenase [ubiquinone] flavoprotein 1, mitochondrial	NDUFV1	778 a	548387 a	Bos taurusa	51.3 a	40	R.LIEFYK.H
			710 b	115502493 b	Gorilla gorillab	51.5 b	35	K.TKEILLK.G
							38	R.AAYIYIR.G
							37	R.GGAGFPTGLK.W
							26	R.EGVDWMNK.V
							43	R.IFTNLYGR.H
							41	R.FAQQHQAR.Q b
							25	R.EGVDWMNK.V
							42	R.EAYEAGLIGK.N
							26	R.GGAWFASFGR.E a
							77	K.LVEGCLVGGR.A
							41	K.GPDWILGEVK.T a
							21	R.HFRPELEER.M
							37	K.KTSFGSLKDEDR.I
							39	K.HESCGQCTPCR.E
							41	K.WSFMNKPSDGRPK.Y
							86	K.YLVVNADEGEPGTCK.D
							26	R.HDPHKLVEGCLVGGR.A
							65	K.NACGSGYDFDVFVVR.G
							26	K.EILLKGPDWILGEVK.T a
							78	R.GEFYNEASNLQVAIR.E
							29	R.GDARPAEIDSLWEISK.Q
							52	K.YLVVNADEGEPGTCKDR.E
							33	K.TKEILLKGPDWILGEVK.T a
							59	R.GAGAYICGEETALIESIEGK.Q
							29	K.YLVVNADEGEPGTCKDREIiR.H
							53	K.QIEGHTICALGDGAAWPVQGLIR.H
							21	K.LFNISGHVNNPCTVEEEMSVPLK.E a
							45	R.LKPPFPADVGVFGCPTTVANVETVAVSPTICR.R
	NADH dehydrogenase [ubiquinone] iron-sulfur protein 2, mitochondrial	NDUFS2	540	116242673	Bos taurus	52.9	34	R.VLFGEITR.L
							27	R.IISQCLNK.M
							29	K.MFEFYER.V
							74	R.GSGIQWDLR.K
							34	K.LLNIQPPPR.A
							36	R.GSGIQWDLRK.T
							32	K.APGFAHLAGLDK.M
							64	R.LVMELSGEMVR.K
							19	R.LVMELSGEMVR.K
							41	K.MPPGEIKVDDAK.V
							62	K.TSMESLIHHFK.L
							49	K.IKAPGFAHLAGLDK.M
							74	R.IDELEEMLTNNR.I
							91	K.TQPYDVYDQVEFDVPIGSR.G
							54	R.KTQPYDVYDQVEFDVPIGSR.G
	NADH dehydrogenase [ubiquinone] iron-sulfur protein 3, mitochondrial	NDUFS3	447	128860	Bos taurus	30.4	42	R.YDDEVKR.V
							15	R.DHSNAQFK.S
							42	K.DFPLSGYVELR.Y
							62	R.FEIVYNLLSLR.F
							84	K.SLADLTAVDIPTR.Q
							49	R.KDFPLSGYVELR.Y
							80	R.VVAEPVELAQEFR.K
							36	R.VVAEPVELAQEFRK.F
							17	K.QLSAFGEYVAEILPK.Y
							54	R.ILTDYGFEGHPFRK.D
							48	K.FDLNSPWEAFPAYR.Q
							65	R.KFDLNSPWEAFPAYR.Q
	D-beta-hydroxybutyrate dehydrogenase, mitochondrial	BDH1	336	110825710	Bos taurus	38.7	39	K.AFLPLIR.R
							42	R.SSLEDPEK.G
							22	K.MWEELPEVVR.Q
							84	K.FGVEAFSDCLR.Y
							42	K.SEEVDKAAEVIR.S
							75	K.EVAEVNLWGTVR.V
							35	R.MQIMTHFPGAISDR.I
							27	K.AVLITGCDSGFGFSLAK.H
							89	R.MESYCTSGSTDTSPVIK.A
							52	K.VSVVEPGNFIAATSLYGGTER.I
	NADH dehydrogenase [ubiquinone] 1 alpha subcomplex subunit 13	NDUFA13	355 a	20139062 a	Bos taurusa	16.7 a, b	39	R.LQIEDFEAR.I
			84 b	115502305 b	Pongo pygmaeusb		52	K.VGESVFHTTR.W
							35	R.IALMPLLQAEK.D a
							60	R.IALMPLLQAEKDR.R a
							54	R.WVTPMMGELYGLR.A a
							25	R.IALMPLLQAEKDRR.V a
							36	K.QDMPPPGGYGPIDYKR.N b
							61	K.VKQDMPPVGGYGPIDYKR.N a
	Succinate dehydrogenase [ubiquinone] flavoprotein subunit, mitochondrial	SDHA	349 a	51338770 a	Bos taurusa	74.0 a	38	K.ISSLYGDLR.H a
			309 b	290463427 b	Sus scrofab	73.8 b	59	R.TEDGKIYQR.A
							16	K.SMQSHAAVFR.V
							27	R.KHTLSYVDVK.T b
							43	R.VGSVLQEGCEK.I
							41	R.GEGGILINSQGER.F
							87	R.LGANSLLDLVVFGR.A
							69	R.GVIALCIEDGSIHR.I
							82	R.AAFGLSEAGFNTACVTK.L
							54	K.VSDAISAQYPVVDHEFDAVVVGAGGAGLR.A a
	NADH dehydrogenase [ubiquinone] 1 beta subcomplex subunit 10	NDUFB10	326	400533	Bos taurus	21.2	31	K.YYYYHR.E
							44	R.YHDLGAHYSAR.K
							33	R.EGESHRQNCAK.E
							33	R.RVPDITECQEK.D
							25	K.AFDLLVDRPVTLVR.E
							59	M.PDSWDKDVYPEPPR.R
							30	M.PDSWDKDVYPEPPRR.T
							82	R.DYKVDQEIVNIIQER.L
							47	R.TPAPSPQTSLPNPITYLTK.A
							19	R.RTPAPSPQTSLPNPITYLTK.A
	ATP synthase subunit gamma, mitochondrial	ATP5C1	316	543874	Bos taurus	33.1	29	K.LTLTFNR.T
							38	K.IIGVGDKIR.S
							46	K.SEAANLAAAGK.E
							34	K.ADIKTPEDK.K
							57	K.ESTTSEQSAR.M
							33	K.HLIIGVSSDR.G
							59	R.GLCGAIHSSVAK.Q
							74	R.VYGVGSLALYEK.A
							34	R.THSDQFLVTFK.E
							84	K.NASEMIDKLTLTFNR.T
							53	R.NYQEYSLANIIYYSLK.E
	Cytochrome b-c1 complex subunit 2, mitochondrial	UQCRC2	304	401248	Bos taurus	48.2	53	R.LASSLTTK.G
							40	K.AKYHGGEIR.E
							62	R.GSNATSSLYQAVAK.G
							57	R.MALIGLGVSHPVLK.Q
							16	K.RGSNATSSLYQAVAK.G
							73	R.NALANSLYCPDYR.I
							14	K.SMAASGNLGHTPFIDEL.-
							75	R.LPNGLVIASLENYAPASR.I
							14	R.KSMAASGNLGHTPFIDEL.-
	NADH dehydrogenase [ubiquinone] iron-sulfur protein 8, mitochondrial	NDUFS8	300	1171862	Bos taurus	24.4	31	R.YPSGEER.C
							44	R.YDIDMTK.C
							25	R.TTRYDIDMTK.C
							51	R.GLGMTLSYLFR.E
							57	R.EPATINYPFEK.G
							57	R.AAQTLLWTELIR.G
							19	K.YVNLREPSMDMK.S
							27	K.YVNLREPSMDMK.S
							75	K.LCEAVCPAQAITIEAEPR.A
GC3	ATP synthase subunit alpha, mitochondrial	ATP5A1	2086	114402	Bos taurus	59.8	56	R.QMSLLLR.R
							44	R.LTDADAMK.Y
							66	R.QMSLLLR.R
							39	R.LTDADAMK.Y
							42	K.LELAQYR.E
							25	R.EPMQTGIK.A
							54	R.VLSIGDGIAR.V
							34	K.LIKEGDIVK.R
							53	K.AVDSLVPIGR.G
							13	R.AMKQVAGTMK.L
							30	K.RFNDGTDEK.K
							58	R.VGLKAPGIIPR.I
							40	R.GYLDKLEPSK.I
							54	K.LIKEGDIVKR.T
							64	R.VVDALGNAIDGK.G
							32	K.RFNDGTDEKK.K
							60	K.HALIIYDDLSK.Q
							64	K.TSIAIDTIINQK.R
							51	K.LYCIYVAIGQK.R
							45	R.ISVREPMQTGIK.A
							68	K.TGTAEVSSILEER.I
							59	K.GIRPAINVGLSVSR.V
							80	K.TSIAIDTIINQKR.F
							47	K.TSIAIDTIINQKR.F
							26	R.GYLDKLEPSKITK.F
							51	K.LKEIVTNFLAGFEA.-
							44	R.EAYPGDVFYLHSR.L
							99	R.ILGADTSVDLEETGR.V
							36	K.QVAGTMKLELAQYR.E
							47	R.TGAIVDVPVGEELLGR.V
							66	R.NVQAEEMVEFSSGLK.G
							46	R.DNGKHALIIYDDLSK.Q
							85	R.VVDALGNAIDGKGPIGSK.A
							17	K.RTGAIVDVPVGEELLGR.V
							64	K.GMSLNLEPDNVGVVVFGNDK.L
							44	K.FENAFLSHVISQHQALLSK.I
							49	K.QGQYSPMAIEEQVAVIYAGVR.G
							93	R.EVAAFAQFGSDLDAATQQLLSR.G
							29	K.GMSLNLEPDNVGVVVFGNDKLIK.E
							29	K.ITKFENAFLSHVISQHQALLSK.I
							32	R.ILGADTSVDLEETGRVLSIGDGIAR.V
	ATP synthase subunit beta, mitochondrial	ATP5B	1573 a	114543 a	Bos taurusa	56.3a	46	K.IGLFGGAGVGK.T a
			1434 b	114562 b	Rattus norvegicusb	56.3b	60	K.VVDLLAPYAK.G
							64	R.TIAMDGTEGLVR.G
							62	R.IMNVIGEPIDER.G
							29	K.AHGGYSVFAGVGER.T
							31	R.FTQAGSEVSALLGR.I
							104	R.VALTGLTVAEYFR.D
							48	K.TVLIMELINNVAK.A
							73	K.VALVYGQMNEPPGAR.A
							67	R.LVLEVAQHLGESTVR.T
							43	R.IMNVIGEPIDERGPIK.T
							76	R.IMDPNIVGSEHYDVAR.G
							45	R.AIAELGIYPAVDPLDSTSR.I
							73	R.FLSQPFQVAEVFTGHLGK.L a
							23	R.IMNVIGEPIDERGPIKTK.Q
							56	R.EGNDLYHEMIESGVINLK.D
							54	R.IPSAVGYQPTLATDMGTMQER.I
							53	R.IPSAVGYQPTLATDMGTMQER.I
							40	R.TREGNDLYHEMIESGVINLK.D
							69	R.EGNDLYHEMIESGVINLKDATSK.V
							46	R.TREGNDLYHEMIESGVINLKDATSK.V
							60	K.QFAAIHAEAPEFVEMSVEQEILVTGIK.V a
							24	K.GFQQILAGDYDHLPEQAFYMVGPIEEAVAK.A b
	ATP synthase subunit gamma, mitochondrial	ATP5C1	775 a	543874 a	Bos taurusa	33.1 a	8	R.TRQAVITK.E
			172 b	728931 b	Rattus norvegicusb	30.2 b	33	-.ATLKDITR.R b
							46	R.MTAMDNASK.N
							31	K.IIGVGDKIR.S a
							68	R.MTAMDNASK.N
							36	K.SEAANLAAAGK.E a
							36	K.ESTTSEQSAR.M
							42	K.HLIIGVSSDR.G
							40	R.GLCGAIHSSVAK.Q
							84	R.VYGVGSLALYEK.A a
							36	R.THSDQFLVTFK.E a
							56	K.SEAANLAAAGKEVK.I a
							50	K.QMKSEAANLAAAGK.E a
							78	K.NASEMIDKLTLTFNR.T a
							71	R.THSDQFLVTFKEVGR.R a
							84	K.NASEMIDKLTLTFNR.T a
							75	R.NYQEYSLANIIYYSLK.E a
							50	R.VYGVGSLALYEKADIKTPEDK.K a
							32	R.NYQEYSLANIIYYSLKESTTSEQSAR.M a
	ATP synthase F(0) complex subunit B1, mitochondrial	ATP5F1	657	110825707	Bos taurus	28.9	31	K.KAQAQPVM.-
							30	K.SQQALVQK.R
							57	K.SQQALVQKR.H
							41	K.YGASVGEFADK.L
							34	K.QIQDAIDMEK.S
							38	K.RHYLFDVQR.N
							68	R.NNIAMALEVTYR.E
							72	K.IAQLEEVKQASIK.Q
							49	R.LDYHISVQNMMR.Q
							21	R.NNIAMALEVTYRER.L
							19	R.QKEQEHMINWVEK.R
							54	K.YGASVGEFADKLNEQK.I
							16	K.NRLDYHISVQNMMR.Q
							53	K.KYGASVGEFADKLNEQK.I
							37	K.QIQDAIDMEKSQQALVQK.R
							74	K.QIQDAIDMEKSQQALVQKR.H
	Cytochrome b-c1 complex subunit 1, mitochondrial	UQCRC1	488 a	10720406 a	Bos taurusa	53.4 a	27	R.FTGSEIR.H b
			212 b	92090651 b	Homo sapiensb	53.3 b	43	K.ALSKDLPK.A
							50	R.SGMFWLR.F
							41	R.SGMFWLRF.-
							49	R.RIPLAEWESR.I
							63	K.NNGAGYFVEHLAFK.G a
							60	R.DVILQELQENDTSMR.D a
							55	R.NALVSHLDGTTPVCEDIGR.S
							74	R.VASEQSSQPTCTVGVWIDAGSR.Y a
							63	K.AVELLADIVQNCSLEDSQIEK.E a
							23	K.AVELLADIVQNCSLEDSQIEKER.D a
							32	R.DVVFNYLHATAFQGTPLAQSVEGPSENVR.K a
	Cytochrome b-c1 complex subunit 2, mitochondrial	UQCRC2	388	401248	Bos taurus	48.2	49	K.AKYHGGEIR.E
							48	K.QVAEQFLNIR.G
							81	R.GSNATSSLYQAVAK.G
							48	R.MALIGLGVSHPVLK.Q
							26	K.RGSNATSSLYQAVAK.G
							86	R.NALANSLYCPDYR.I
							24	K.SMAASGNLGHTPFIDEL.-
							56	R.LPNGLVIASLENYAPASR.I
							23	R.KSMAASGNLGHTPFIDEL.-
	Cytochrome c1, heme protein, mitochondrial	CYC1	367	109940069	Bos taurus	35.6	30	K.DVCTFLR.W
							35	R.WAAEPEHDHR.K
							77	R.GLLSSLDHTSIR.R
							64	R.HLVGVCYTEDEAK.A
							30	R.WAAEPEHDHRKR.M
							56	R.AANNGALPPDLSYIVR.A
							52	K.LSDYFPKPYPNPEAAR.A
							51	R.HGGEDYVFSLLTGYCEPPTGVSLR.E
							29	K.ALAEEVEVQDGPNEDGEMFMRPGK.L
	ATP synthase subunit O, mitochondrial	ATP5O	335 a	143811365 a	Bos taurusa	23.4 a	44	K.YVDMSAK.T
			171 c	206557828 b	Sorex araneusb	23.3 b, c	45	K.GQVLKLEVK.I a
			138 b	206557795 c	Callithrix jacchusc		53	R.YATALYSAASK.Q
							24	R.IGEKYVDMSAK.T
							41	K.LEQVEKELLR.V
							26	K.IDPSIMGGMIVR.I a
							49	K.LVRPPVQIYGIEGR.Y
							54	K.QNKLEQVEKELLR.V a
							53	K.LEVKIDPSIMGGMIVR.I a
							64	R.LNNTPGIISAFSTMMSVHR.G b
							40	K.EKFSPLTSNLINLLAENGR.L a
							28	R.GEVPCTVTTASPLEEATLSELK.T c
	NAD(P) transhydrogenase, mitochondrial	NNT	311	172045566	Bos taurus	114.6	52	R.AAALEQFK.S
							41	K.FSDDHYR.A
							20	R.FGIHPVAGR.M
							22	K.AATITPFRK.T
							41	R.FFTGQITAAGK.V
							38	K.AVVLAANHFGR.F
							24	R.VALSPAGVQALVK.Q
							20	K.SLGAEPLEVDLK.E
							31	K.GITHIGYTDLPSR.M
							88	K.ILIVGGGVAGLASAGAAK.S
							30	R.EANSIIITPGYGLCAAK.A
							104	R.VTIAQGYDALSSMANIAGYK.A
	Cytochrome c oxidase subunit 2	MT-CO2	310	116243184	Ailuropoda melanoleuca	26.1	39	R.LLEVDNR.V
							17	R.VVLPMEMTIR.M
							53	R.ILYMMDEINNPSLTVK.T
							44	R.LLEVDNRVVLPMEMTIR.M
							73	R.MLISSEDVLHSWAVPSLGLK.T
	Creatine kinase U-type, mitochondrial	CKMT1	308	13629326	Bos taurus	47.3	51	K.HTTDLDASK.I
							38	R.LYPPSAEYPDLR.K
							83	R.VVVDALSGLKGDLAGR.Y
							56	K.SFLIWVNEEDHTR.V
							48	R.LGYILTCPSNLGTGLR.A
							91	R.GTGGVDTAATGSVFDISNLDR.L
	D-beta-hydroxybutyrate dehydrogenase, mitochondrial	BDH1	301	110825710	Bos taurus	38.7	40	K.AFLPLIR.R
							54	R.SSLEDPEK.G
							84	K.FGVEAFSDCLR.Y
							35	K.MWEELPEVVR.Q
							38	K.SEEVDKAAEVIR.S
							25	K.DKGSDGVKELDSMK.S
							77	K.AVLITGCDSGFGFSLAK.H
							42	R.MESYCTSGSTDTSPVIK.A
							48	K.VSVVEPGNFIAATSLYGGTER.I
GC4	ATP synthase subunit alpha, mitochondrial	ATP5A1	1002	114402	Bos taurus	59.8	41	R.ELIIGDR.Q
							66	R.QMSLLLR.R
							21	R.EPMQTGIK.A
							37	R.VLSIGDGIAR.V
							50	K.AVDSLVPIGR.G
							48	R.VGLKAPGIIPR.I
							40	R.GYLDKLEPSK.I
							37	K.LIKEGDIVKR.T
							55	R.VVDALGNAIDGK.G
							64	K.TSIAIDTIINQK.R
							36	R.ISVREPMQTGIK.A
							88	K.TGTAEVSSILEER.I
							57	K.GIRPAINVGLSVSR.V
							47	K.TSIAIDTIINQKR.F
							27	K.LKEIVTNFLAGFEA.-
							43	R.EAYPGDVFYLHSR.L
							40	R.TGAIVDVPVGEELLGR.V
							62	R.NVQAEEMVEFSSGLK.G
							42	R.DNGKHALIIYDDLSK.Q
							85	R.VVDALGNAIDGKGPIGSK.A
							21	K.RTGAIVDVPVGEELLGR.V
							104	K.GMSLNLEPDNVGVVVFGNDK.L
							55	K.FENAFLSHVISQHQALLSK.I
							34	R.EVAAFAQFGSDLDAATQQLLSR.G
							37	K.GMSLNLEPDNVGVVVFGNDKLIK.E
	ATP synthase subunit beta, mitochondrial	ATP5B	752	114543	Bos taurus		39	K.VLDSGAPIR.I
							32	K.ADKLAEEHS.-
							30	K.LVPLKETIK.G
							47	R.TIAMDGTEGLVR.G
							55	K.AHGGYSVFAGVGER.T
							62	R.FTQAGSEVSALLGR.I
							89	R.VALTGLTVAEYFR.D
							35	K.TVLIMELINNVAK.A
							79	K.VALVYGQMNEPPGAR.A
							67	R.LVLEVAQHLGESTVR.T
							41	R.IMNVIGEPIDERGPIK.T
							72	R.IMDPNIVGSEHYDVAR.G
							23	K.VLDSGAPIRIPVGPETLGR.I
							75	R.AIAELGIYPAVDPLDSTSR.I
							47	R.FLSQPFQVAEVFTGHLGK.L
							30	R.IMNVIGEPIDERGPIKTK.Q
							51	R.EGNDLYHEMIESGVINLK.D
							21	R.IPSAVGYQPTLATDMGTMQER.I
							21	R.TREGNDLYHEMIESGVINLK.D
	Glutamate dehydrogenase 1	GLUD1	719 a	52001466 a	Bos taurusa	61.8 a	46	R.LTFKYER.D
			530 b	118541 b	Homo sapiensb	61.7 b	53	K.YNLGLDLR.T
							54	K.ALASLMTYK.C
							38	R.TAAYVNAIEK.V
							21	K.LQHGTILGFPK.A a
							45	R.YSTDVSVDEVK.A
							26	R.TAMKYNLGLDLR.T
							68	R.DDGSWEVIEGYR.A
							52	K.NYTDNELEKITR.R
							30	K.DIVHSGLAYTMER.S
							60	R.GASIVEDKLVEDLK.T a
							49	K.IIAEGANGPTTPEADK.I
							37	K.HGGTIPIVPTAEFQDR.I
							65	R.GASIVEDKLVEDLKTR.E a
							25	K.GFIGPGIDVPAPDMSTGER.E b
							56	R.DSNYHLLMSVQESLER.K
							39	K.ELEDFKLQHGTILGFPK.A a
							19	K.KGFIGPGIDVPAPDMSTGER.E b
							31	R.ISGASEKDIVHSGLAYTMER.S
							45	K.IIAEGANGPTTPEADKIFLER.N
GC5	Glutamate dehydrogenase, mitochondrial	GLUD1	1083 a	52001466 a	Bos taurusa	61.8 a	38	R.GASIVEDK.L
			914 b	118541 b	Homo sapiensb	61.7 b	22	R.FTMELAK.K
			541 c	55976360 c	Pongo pygmaeusc	61.7 c	42	R.LTFKYER.D
							53	K.YNLGLDLR.T
							46	R.FTMELAKK.G
							38	R.RFTMELAK.K
							35	K.ALASLMTYK.C
							28	K.MVEGFFDR.G
							54	K.ALASLMTYK.C
							23	K.TRETEEQKR.N a
							21	K.LQHGTILGFPK.A a
							39	K.CAVVDVPFGGAK.A
							42	R.YSTDVSVDEVK.A
							36	R.TAMKYNLGLDLR.T
							53	R.DDGSWEVIEGYR.A
							49	K.DIVHSGLAYTMER.S
							80	K.NYTDNELEKITR.R
							53	R.GASIVEDKLVEDLK.T a
							36	K.IIAEGANGPTTPEADK.I
							41	K.HGGTIPIVPTAEFQDR.I
							84	R.GASIVEDKLVEDLKTR.E a
							22	R.IIKPCNHVLSLSFPIR.R
							24	R.DSNYHLLMSVQESLER.K
							40	K.ELEDFKLQHGTILGFPK.A a
							36	R.ISGASEKDIVHSGLAYTMER.S
							18	R.YSTDVSVDEVKALASLMTYK.C
							61	K.IIAEGANGPTTPEADKIFLER.N
							17	K.IYEGSILEVDCDILIPAASEK.Q a
							33	K.AKIIAEGANGPTTPEADKIFLER.N
							29	K GFIGPGIDVPAPDMSTGER.E. b
							21	K.CVAVGESDGSIWNPDGIDPK.E c
	ATP synthase subunit beta, mitochondrial	ATP5B	1083	114543	Bos taurus	56.2	23	K.VLDSGAPIR.I
							46	K.IGLFGGAGVGK.T
							27	K.LVPLKETIK.G
							49	K.VVDLLAPYAK.G
							47	R.TIAMDGTEGLVR.G
							62	R.IMNVIGEPIDER.G
							56	K.AHGGYSVFAGVGER.T
							59	R.FTQAGSEVSALLGR.I
							89	R.VALTGLTVAEYFR.D
							59	K.TVLIMELINNVAK.A
							73	K.VALVYGQMNEPPGAR.A
							28	R.LVLEVAQHLGESTVR.T
							41	R.IMNVIGEPIDERGPIK.T
							67	R.IMDPNIVGSEHYDVAR.G
							62	R.AIAELGIYPAVDPLDSTSR.I
							50	R.FLSQPFQVAEVFTGHLGK.L
							21	R.IMNVIGEPIDERGPIKTK.Q
							48	R.EGNDLYHEMIESGVINLK.D
							17	R.IPSAVGYQPTLATDMGTMQER.I
							28	R.TREGNDLYHEMIESGVINLK.D
							25	R.TREGNDLYHEMIESGVINLKDATSK.V
	ATP synthase subunit alpha, mitochondrial	ATP5A1	837	114402	Bos taurus	59.8	41	R.ELIIGDR.Q
							48	R.QMSLLLR.R
							22	R.LTDADAMK.Y
							33	R.VLSIGDGIAR.V
							37	K.AVDSLVPIGR.G
							32	R.VGLKAPGIIPR.I
							25	K.LIKEGDIVKR.T
							73	R.VVDALGNAIDGK.G
							62	R.FNDGTDEKKK.L
							58	K.HALIIYDDLSK.Q
							22	R.ISVREPMQTGIK.A
							75	K.TGTAEVSSILEER.I
							58	K.GIRPAINVGLSVSR.V
							35	K.TSIAIDTIINQKR.F
							15	R.GYLDKLEPSKITK.F
							43	R.EAYPGDVFYLHSR.L
							48	K.QVAGTMKLELAQYR.E
							43	R.TGAIVDVPVGEELLGR.V
							62	R.NVQAEEMVEFSSGLK.G
							43	R.DNGKHALIIYDDLSK.Q
							114	R.VVDALGNAIDGKGPIGSK.A
							31	K.RTGAIVDVPVGEELLGR.V
							27	K.GMSLNLEPDNVGVVVFGNDK.L
							37	K.GMSLNLEPDNVGVVVFGNDKLIK.E
	60 kDa heat shock protein, mitochondrial	HSPD1	610 a	51702252 a	Mus musculusa	61.1 a	27	K.APGFGDNR.K
			555 b	124056461 b	Bos taurusb	61.2 b	22	K.LSDGVAVLK.V
							48	K.TGIEIIKK.T b
							46	K.VGLQVVAVK.A
							36	R.VTDALNATR.A
							22	VTKDGVTVAK.S
							41	K.GIIDPTKVVR.T
							36	K.SIDLKDKYK.N
							43	K.NAGVEGSLIVEK.I
							46	K.VGGTSDVEVNEK.K
							52	R.TVIIEQSWGSPK.V a
							25	K.CEFQDAYVLLSEK.K
							40	K.VGEVIVTKDDAMLLK.G
							89	K.VGGTSDVEVNEKKDR.V
							65	R.AAVEEGIVLGGGCALLR.C a
							42	K.ISSVQSIVPALEIANAHR.K
							20	K.TLNDELEIIEGMKFDR.G
							51	K.KISSVQSIVPALEIANAHR.K
							40	R.ALMLQGVDLLADAVAVTMGPK.G
							93	K.LVQDVANNTNEEAGDGTTTATVLAR.S
	D-beta-hydroxybutyrate dehydrogenase, mitochondrial	BDH1	376	11082571	Bos taurus	38.4	40	K.AFLPLIR.R
							28	R.SSLEDPEK.G
							39	K.MWEELPEVVR.Q
							70	K.FGVEAFSDCLR.Y
							34	K.SEEVDKAAEVIR.S
							86	R.MQIMTHFPGAISDR.I
							57	K.AVLITGCDSGFGFSLAK.H
							53	R.MESYCTSGSTDTSPVIK.A
							45	K.VSVVEPGNFIAATSLYGGTER.I
	Succinate dehydrogenase [ubiquinone] flavoprotein subunit, mitochondrial	SDHA	368 a	51338770 a	Bos taurusa	74.0 a	22	R.AFGGQSLK.F
			366 b	290463427 b	Sus scrofab	73.8 b	30	R.SMTLEIR.E
							52	R.TEDGKIYQR.A
							24	K.SMQSHAAVFR.V
							65	R.KHTLSYVDVK.T b
							34	R.GEGGILINSQGER.F
							39	R.TGHSLLHTLYGR.S
							71	R.LGANSLLDLVVFGR.A
							80	R.GVIALCIEDGSIHR.I
							77	R.AAFGLSEAGFNTACVTK.L
							60	K.VSDAISAQYPVVDHEFDAVVVGAGGAGLR.A a
	ATP synthase subunit gamma, mitochondrial	ATP5C1	354	543874	Bos taurus	33.1	31	K.IIGVGDKIR.S
							39	K.SEAANLAAAGK.E
							61	K.ESTTSEQSAR.M
							29	K.HLIIGVSSDR.G
							49	R.GLCGAIHSSVAK.Q
							84	R.VYGVGSLALYEK.A
							30	R.THSDQFLVTFK.E
							61	K.SEAANLAAAGKEVK.I
							66	R.THSDQFLVTFKEVGR.R
							61	K.NASEMIDKLTLTFNR.T
	NAD(P) transhydrogenase, mitochondrial	NNT	318	172045566	Bos taurus	114.6	45	R.AAALEQFK.S
							56	K.TCDALQAK.V
							15	K.MLSEQGKK.V
							46	K.FSDDHYR.A
							19	K.AATITPFRK.T
							20	K.AQYPIADLVK.M
							52	R.FFTGQITAAGK.V
							39	K.AVVLAANHFGR.F
							42	K.GITHIGYTDLPSR.M
							52	K.ILIVGGGVAGLASAGAAK.S
							25	R.MATQASTLYSNNITK.L
							24	R.EANSIIITPGYGLCAAK.A
							37	R.GTVVMKDGQVIFPAPTPK.N
							27	K.TVAELEAEKAATITPFRK.T
							61	K.TSGTLISFIYPAQNPDLLNK.L
GC6	Sodium/potassium-transporting ATPase subunit alpha-1	ATP1A1	783	114377	Ovis aries	113.9	57	R.IAGLCNR.A
							37	R.AAVPDAVGK.C
							56	K.YGTDLNR.G
							36	K.LSLDELHR.K
							43	R.LIFDNLKK.S
							47	K.LIIVEGCQR.Q
							63	K.TSATWLALSR.I
							59	K.LSLDELHRK.Y
							27	K.YHTEIVFAR.T
							35	R.LNIPVSQVNPR.D
							39	K.IVEIPFNSTNK.Y
							35	K.NMVPQQALVIR.N
							42	R.NPQTDKLVNER.L
							59	K.VIMVTGDHPITAK.A
							25	K.DMTPEQLDDILK.Y
							35	K.ADIGVAMGIAGSDVSK.Q
							49	R.SPDFTNENPLETR.N
							34	R.AVFQANQDNLPILK.R
							50	K.KADIGVAMGIAGSDVSK.Q
							41	K.VDNSSLTGESEPQTR.S
							55	K.KADIGVAMGIAGSDVSK.Q
							78	R.NIAFFSTNCVEGTAR.G
							43	R.AVFQANQDNLPILKR.A
							62	R.QGAIVAVTGDGVNDSPALK.K
							29	R.DGPNALTPPPTTPEWVK.F
							88	K.GVGIISEGNETVEDIAAR.L
	Cytochrome c oxidase subunit 4 isoform 1, mitochondrial	COX4I1	415	117085	Bos taurus	19.6	37	K.ESFAEMNR.S
							57	K.ASWSSLSIDEK.V
							24	R.DYPLPDVAHVK.N
							57	K.FKESFAEMNR.S
							22	K.FKESFAEMNR.S
							25	R.RDYPLPDVAHVK.N
							34	K.SEDYALPSYVDR.R
							75	K.EKASWSSLSIDEK.V
							56	R.LKFKESFAEMNR.S
							17	K.SEDYALPSYVDRR.D
							25	R.DYPLPDVAHVKNLSASQK.A
							54	R.AHGSVVKSEDYALPSYVDR.R
							14	K.HYVYGPIPHTFEEEWVAK.Q
	Cytochrome c oxidase subunit 6C	COX6C	338	226693522	Bos taurus	8.6	52	K.FAVAEKR.K
							36	K.AYADFYR.N
							30	K.KAYADFYR.N
							34	M.STALAKPQMR.G
							33	R.KKAYADFYR.N
							57	R.NYDSMKDFEEMR.K
							33	R.NYDSMKDFEEMRK.A
GC7	ATP synthase subunit alpha, mitochondrial	ATP5A1	651	114402	Bos taurus	59.8	38	R.ELIIGDR.Q
							49	K.EGDIVKR.T
							54	K.AVDSLVPIGR.G
							29	R.VGLKAPGIIPR.I
							30	R.GYLDKLEPSK.I
							55	R.VVDALGNAIDGK.G
							48	K.HALIIYDDLSK.Q
							16	K.LKEIVTNFLAGFEA.-
							31	R.EAYPGDVFYLHSR.L
							93	R.ILGADTSVDLEETGR.V
							67	R.NVQAEEMVEFSSGLK.G
							69	R.VVDALGNAIDGKGPIGSK.A
							46	K.GMSLNLEPDNVGVVVFGNDK.L
							20	K.FENAFLSHVISQHQALLSK.I
							88	R.EVAAFAQFGSDLDAATQQLLSR.G
	ATP synthase subunit beta, mitochondrial	ATP5B	641	114543	Bos taurus	56.2	24	K.ADKLAEEHS.-
							29	K.LVPLKETIK.G
							60	K.VVDLLAPYAK.G
							52	R.TIAMDGTEGLVR.G
							65	K.AHGGYSVFAGVGER.T
							63	R.FTQAGSEVSALLGR.I
							70	R.VALTGLTVAEYFR.D
							52	K.TVLIMELINNVAK.A
							16	K.VALVYGQMNEPPGAR.A
							44	R.LVLEVAQHLGESTVR.T
							24	R.IMNVIGEPIDERGPIK.T
							26	R.IMDPNIVGSEHYDVAR.G
							15	K.VLDSGAPIRIPVGPETLGR.I
							82	R.AIAELGIYPAVDPLDSTSR.I
							73	R.FLSQPFQVAEVFTGHLGK.L
							30	R.IPSAVGYQPTLATDMGTMQER.I
	NAD(P) transhydrogenase, mitochondrial	NNT	612	172045566	Bos taurus	11.5	43	K.TCDALQAK.V
							44	R.AAGAQIQGAK.E
							24	K.SAPLLLPGR.H
							19	K.KAPILFNK.E
							46	K.FSDDHYR.A
							26	R.FGIHPVAGR.M
							39	K.EFIEAEMK.L
							19	K.AATITPFRK.T
							14	K.KTCDALQAK.V
							25	K.EIFQNEKR.V
							35	K.ESGEGQGGYAK.E
							13	K.AQYPIADLVK.M
							59	R.FFTGQITAAGK.V
							44	K.AVVLAANHFGR.F
							26	R.VALSPAGVQALVK.Q
							58	K.DGQVIFPAPTPK.N
							50	K.SLGAEPLEVDLK.E
	D-beta-hydroxybutyrate dehydrogenase, mitochondrial	BDH1	336	110825710	Bos taurus	38.72	40	K.AFLPLIR.R
							25	R.YEMHPLGVK.V
							39	K.MWEELPEVVR.Q
							84	K.FGVEAFSDCLR.Y
							42	K.SEEVDKAAEVIR.S
							15	R.YHPMDYYWWLR.M
							73	K.AVLITGCDSGFGFSLAK.H
							64	R.MESYCTSGSTDTSPVIK.A
							60	K.VSVVEPGNFIAATSLYGGTER.I
GC8	ATP synthase subunit alpha, mitochondrial	ATP5A1	556	114402	Bos taurus	59.8	41	R.ELIIGDR.Q
							44	K.EGDIVKR.T
							54	K.AVDSLVPIGR.G
							23	R.VGLKAPGIIPR.I
							39	R.GYLDKLEPSK.I
							48	R.VVDALGNAIDGK.G
							47	K.HALIIYDDLSK.Q
							39	K.LYCIYVAIGQK.R
							16	R.ISVREPMQTGIK.A
							56	K.GIRPAINVGLSVSR.V
							48	K.TSIAIDTIINQKR.F
							29	R.EAYPGDVFYLHSR.L
							136	R.ILGADTSVDLEETGR.V
							48	R.NVQAEEMVEFSSGLK.G
							87	R.VVDALGNAIDGKGPIGSK.A
							47	K.GMSLNLEPDNVGVVVFGNDK.L
	ATP synthase subunit beta, mitochondrial	ATP5B	958	114543	Bos taurus	56.2	24	K.VLDSGAPIR.I
							45	K.IGLFGGAGVGK.T
							29	K.LVPLKETIK.G
							67	K.VVDLLAPYAK.G
							65	R.TIAMDGTEGLVR.G
							45	R.IMNVIGEPIDER.G
							49	K.AHGGYSVFAGVGER.T
							59	R.FTQAGSEVSALLGR.I
							57	R.VALTGLTVAEYFR.D
							46	K.TVLIMELINNVAK.A
							72	K.VALVYGQMNEPPGAR.A
							67	R.LVLEVAQHLGESTVR.T
							43	R.IMNVIGEPIDERGPIK.T
							40	R.IMDPNIVGSEHYDVAR.G
	Voltage-dependent anion-selective channel protein 1	VDAC1	962	10720225	Oryctolagus cuniculus	30.8	25	K.GYGFGLIK.L
							77	K.LTLSALLDGK.N
							78	R.VTQSNFAVGYK.T
							41	K.GYGFGLIKLDLK.T
							53	R.WTEYGLTFTEK.W
							57	K.LTFDSSFSPNTGK.K
							46	K.YQIDPDACFSAK.V
							73	K.LTFDSSFSPNTGKK.N
							16	R.GLKLTFDSSFSPNTGK.K
							43	K.LTLSALLDGKNVNAGGHK.L
							42	K.LETAVNLAWTAGNSNTR.F
							68	K.KLETAVNLAWTAGNSNTR.F
							80	K.SENGLEFTSSGSANTETTK.V
							78	K.VNNSSLIGLGYTQTLKPGIK.L
							77	R.EHINLGCDVDFDIAGPSIR.G
							75	K.WNTDNTLGTEITVEDQLAR.G
							46	K.TKSENGLEFTSSGSANTETTK.V
							50	K.TDEFQLHTNVNDGTEFGGSIYQK.V
	ADP,ATP carrier protein 3	SLC25A6	317	399012	Bos taurus	33.1	27	R.MMMQSGR.K
							39	K.TAVAPIER.V
							40	R.GNLANVIR.Y
							51	K.GAWSNVLR.G
							19	K.EQGVLSFWR.G
							28	K.QIFLGGVDKR.T
							58	K.LLLQVQHASK.Q
							46	K.DFLAGGIAAAISK.T
							50	R.VKLLLQVQHASK.Q
							60	R.YFPTQALNFAFK.D
							63	R.YFPTQALNFAFKDK.Y
							25	R.GMGGAFVLVLYDEiKK.F
	ADP/ATP translocase 1	SLC25A4	302	399011	Bos taurus	33.2	27	R.MMMQSGR.K
							39	K.TAVAPIER.V
							40	R.GNLANVIR.Y
							51	K.GAWSNVLR.G
							58	K.LLLQVQHASK.Q
							50	R.VKLLLQVQHASK.Q
							60	R.YFPTQALNFAFK.D
							63	R.YFPTQALNFAFKDK.Y
							25	R.GMGGAFVLVLYDEiKK.F
							26	K.EQGFLSFWR.G
							31	K.DFLAGGVAAAISK.T
